# Supplementary material for: A novel 3-acyl isoquinolin-1(2H)-one induces G2 phase arrest, apoptosis and GSDME-dependent pyroptosis in breast cancer
Source: PLoS One. 2022 May 12;17(5):e0268060. doi: 10.1371/journal.pone.0268060 (PMC9098002; doi:10.1371/journal.pone.0268060)
Supplement: S2 File — (XLSX) [file pone.0268060.s006.xlsx]

## Sheet: Sheet1
		Compounds	Analysis Name	IC50 (μM)	Concentrations	0.625	1.25	2.5	5	10	20	GRAPH
		4f	IC50	6.444	Inhibition (%)	13.5521	20.5495	28.8459	44.3283	57.6029	75.1907
	MCF-7	4f	IC50	5.119	Inhibition (%)	5.64256	20.1802	47.6759	57.5193	51.8538	74.9058
		4f	IC50	5.393	Inhibition (%)	15.954	28.042	42.0114	52.9653	55.8211	68.4296
		5-Fu	IC50	29.45	Inhibition (%)	3.57742	3.88765	5.64561	14.36	30.9178	38.4701
		5-Fu	IC50	33.5	Inhibition (%)	0.7269	3.4365	12.2326	7.99585	29.4912	36.3582
		5-Fu	IC50	31.14	Inhibition (%)	3.1754	3.7613	12.4274	25.8871	33.1734	38.1875
	MDA-MB-231	4f	IC50	1.783	Inhibition (%)	13.7076	47.0682	65.3111	76.796	78.3195	85.7807
		4f	IC50	3.265	Inhibition (%)	10.8557	34.7385	51.661	60.2801	63.2278	83.8379
		4f	IC50	2.129	Inhibition (%)	12.7892	41.7859	63.6438	68.1642	74.7794	87.2657
		5-Fu	IC50	13.91	Inhibition (%)	4.66761	24.3989	43.0693	31.9661	43.0693	54.4342
		5-Fu	IC50	14.76	Inhibition (%)	4.62725	20.6941	31.0411	43.6375	45.527	47.7121
		5-Fu	IC50	12	Inhibition (%)	-5.1	9.28265	34.3398	40.4068	44.6852	54.6824
